# Supplementary material for: Invariant Domain Watermarking Using Heaviside Function of Order Alpha and Fractional Gaussian Field
Source: PLoS One. 2015 Apr 17;10(4):e0123427. doi: 10.1371/journal.pone.0123427 (PMC4401616; doi:10.1371/journal.pone.0123427)
Supplement: S1 File — (ZIP) [file pone.0123427.s001.zip]

Archive with 10 entries (10 files):
- supporting_information/FigureA.tif
- supporting_information/FigureB.tif
- supporting_information/FigureC.tif
- supporting_information/FigureD.tif
- supporting_information/FigureE.tif
- supporting_information/FigureF.tif
- supporting_information/FigureG.tif
- supporting_information/FigureH.tif
- supporting_information/FigureI.tif
- supporting_information/FigureJ.tif
